# Supplementary material for: Acute Pneumonia Caused by Clinically Isolated Legionella pneumophila Sg 1, ST 62: Host Responses and Pathologies in Mice
Source: Microorganisms. 2022 Jan 14;10(1):179. doi: 10.3390/microorganisms10010179 (PMC8781576; doi:10.3390/microorganisms10010179)
Supplement: Supplementary file 1 [file microorganisms-10-00179-s001.zip]

Archive with 1 entries (1 files):
- microorganisms-1531633-supplementary (1).pdf
